# Supplementary material for: Burkholderia Phages and Control of Burkholderia-Associated Human, Animal, and Plant Diseases
Source: Microorganisms. 2025 Aug 11;13(8):1873. doi: 10.3390/microorganisms13081873 (PMC12388082; doi:10.3390/microorganisms13081873)
Supplement: Supplementary file 1 [file microorganisms-13-01873-s001.zip]

Archive with 1 entries (1 files):
- microorganisms-3745412-supplementary.pdf
